# Supplementary material for: Meta-Analyses of the Relationships between Family Systems Practices, Parents’ Psychological Health, and Parenting Quality
Source: Int J Environ Res Public Health. 2023 Sep 7;20(18):6723. doi: 10.3390/ijerph20186723 (PMC10530758; doi:10.3390/ijerph20186723)
Supplement: Supplementary file 1 [file ijerph-20-06723-s001.zip]

Archive with 1 entries (1 files):
- ijerph-2310594-supplementary.pdf
